# Supplementary material for: The long non-coding RNA HOXB-AS3 regulates ribosomal RNA transcription in NPM1-mutated acute myeloid leukemia
Source: Nat Commun. 2019 Nov 25;10:5351. doi: 10.1038/s41467-019-13259-2 (PMC6877618; doi:10.1038/s41467-019-13259-2)
Supplement: Supplementary file 2 — Source Data [file 41467_2019_13259_MOESM2_ESM.xlsx]

## Sheet: Fig1a
Figure 1a
	Kasumi-1	K-562	KG-1a	MOLM-13	MV-4-11	OCI-AML3	THP-1
Relative HOXB-AS3 expression	2.54418e-05	0.00126	9.15681e-06	1.92527e-05	8.60884e-05	0.153767	0.000107077
	0.000414307	0.00234431	8.72712e-06	0.000204404	0.000104245	0.116418	2.45443e-05
	2.35633e-05	0.00182356	1.05308e-05	4.45463e-05	0.000159077	0.187266	3.83239e-05

## Sheet: Fig 1b
Figure 1b
	hBM	NPM1mut	NPM1wt
Relative HOXB-AS3 expression	9.49985e-05	0.39095	0.0981302
	0.000397749	0.628842	0.000838805
	0.000608626	0.38136	0.0265791
	0.00562536	0.24178	0.000581984
	0.00188821	0.335463	0.000852951
	0.00245524	0.076842	0.000838805

## Sheet: Fig1d
Figure 1d
	Nuclear			Cytoplasmic
GAPDH	0.241792	0.241729	0.204763	0.758208	0.758271	0.795237
ACTB	0.16912	0.181735	0.170056	0.83088	0.818265	0.829943
HOXB-AS3	0.601842	0.577272	0.638771	0.398158	0.422728	0.361229

## Sheet: Fig 1e
Figure 1e
	GAPDH			ACTB			HOXB-AS3			MALAT1
1_2	0.00633728	0.00402539	0.00509774	0.0269522	0.0147224	0.0196284	0.331535	0.131133	0.740179	0.0221178	0.159397	0.0653821
3_4	0.0103109	0.01243	0.0114263	0.01049	0.00412948	0.00648537	2.74018	2.24161	3.18416	6.20529	5.35137	4.88026
5_6	0.73824	0.708414	0.729903	0.400641	0.709196	0.525243	8.11414	15.7034	4.91568	5.49865	12.6493	7.93496
7_8	0.318263	0.666975	0.465019	0.355095	0.0585273	0.142053	9.57125	7.74203	6.91581	0.0552946	0.398491	0.163455
9_10	12.7051	18.102	10.2468	9.05509	7.37617	8.05305	2.20763	2.4967	1.02238	3.25609	1.43981	0.794052
11_12	8.08141	3.53755	6.31958	7.50375	9.94929	8.51401	0.186682	2.53008	0.299283	0.882117	0.140546	0.352106
13_14	10.1065	8.8281	7.80255	13.7309	13.4729	13.4023	1.2986	1.46864	0.601398	1.18096	1.83088	1.50592
15_16	18.0871	23.0071	20.5891	31.1749	40.651	35.0782	1.07714	0.435399	0.142123	1.43989	1.45148	1.452
17_18	28.3907	24.1816	23.4222	6.06719	11.9104	8.37636	1.00747	1.1012	1.01197	1.3686	0.665647	0.185514
19_20	8.67827	8.86141	8.85097	11.7848	17.0085	13.9506	1.05194	1.05875	1.02406	1.06538	1.18536	1.92149

## Sheet: Fig 1f
Figure 1f
	scramble	NPM1mut#1	NPM1mut#2
Relative NPM1mut expression	0.99993	0.440457	0.846662
	1.02349	0.464128	0.64763
	1.00234	0.412012	0.7054

## Sheet: Fig 1g
Figure 1g
	scramble	NPM1mut#1	NPM1mut#2
Relative NPM1wt expression	1.12327	1.3855	1.76678
	1.07511	1.66153	1.61104
	1.26031	1.41654	1.83844

## Sheet: Fig 1h
Figure 1h: Total NPM1 protein expression in OCI-AML3 cells treated with scramble versus anti-NPM1mut targeting gapmers
Antibodies used: Mouse Monoclonal anti-NPM1, Abcam, Cat# ab10530; Mouse Monoclonal anti-ACTB, Cell Signaling Technology, Cat #58169

## Sheet: Fig 1i
Figure 1i: mutant NPM1 protein expression in OCI-AML3 cells treated with scramble versus anti-NPM1mut targeting Gapmers
Antibodies used: Rabbit Polyclonal anti-mutant NPM1, OriGene, Cat# TA301725; Mouse Monoclonal anti-ACTB, Cell Signaling Technology, Cat #58169

## Sheet: Fig 1j
Figure 1j
	scramble	NPM1mut#1	NPM1mut#2
Relative HOXB-AS3 expression	1.2131	0.136051	0.280895
	0.998965	0.149816	0.312429
	0.998168	0.124807	0.267453

## Sheet: Fig 1k
Figure 1k
	Npm1WT	Npm1cA/+
Relative Hob5os expression	0.480177	6.1613
	0.487373	4.72648
	0.5263	3.62744
	1.24891	3.47739
	1.69599	4.53404
	1.95015	3.78101
	1.18287
	0.901318
	0.526913

[truncated: 67 more sheets: Fig 2a, Fig 2c, Fig 2d, Fig 2e, Fig 2g, Fig3a, Fig3b, Fig 3c, Fig3e, Fig3f, Fig 3g, Fig 4a, Fig4b, Fig4c, Fig4d, Fig 4e, Fig 4f, Fig 4g, Fig 4h, Fig 4i …]
